# Supplementary material for: Advancing Wheat Productivity Through Nutrient Interactions, Fertilizer Practices, and Genetic Improvement
Source: Life (Basel). 2026 May 10;16(5):795. doi: 10.3390/life16050795 (PMC13208743; doi:10.3390/life16050795)
Supplement: Supplementary file 1 [file life-16-00795-s001.zip]

Archive with 1 entries (1 files):
- life-4241087-supplementary.pdf
